# Supplementary material for: Hif-1α–Induced Expression of Il-1β Protects against Mycobacterial Infection in Zebrafish
Source: J Immunol. 2018 Dec 14;202(2):494–502. doi: 10.4049/jimmunol.1801139 (PMC6321843; doi:10.4049/jimmunol.1801139)
Supplement: Data Supplement [file JI_1801139.zip]

Archive with 4 entries (4 files):
- JI_1801139_Supplemental_Figures_2.pdf
- JI_1801139_Supplemental_Material_1.pdf
- JI_1801139_Supplemental_Video_1.mov
- manifest.xml
